# Supplementary material for: Oxygen Gas Sensing Using a Hydrogel-Based Organic Electrochemical Transistor for Work Safety Applications
Source: Polymers (Basel). 2022 Mar 3;14(5):1022. doi: 10.3390/polym14051022 (PMC8912781; doi:10.3390/polym14051022)
Supplement: Supplementary file 1 [file polymers-14-01022-s001.zip]

Archive with 1 entries (1 files):
- polymers-1577615-supplementary.pdf
